# Supplementary material for: Interpretable Machine Learning for Predicting Suboptimal 12-Month Growth Response to Recombinant Human Growth Hormone in Children with Idiopathic Short Stature: A Dual-Center External Validation Study
Source: Diagnostics (Basel). 2026 Jul 16;16(14):2227. doi: 10.3390/diagnostics16142227 (PMC13408863; doi:10.3390/diagnostics16142227)
Supplement: Supplementary file 1 [file diagnostics-16-02227-s001.zip]

Archive with 10 entries (9 files):
- Supplementary materials/
- __MACOSX/._Supplementary materials
- Supplementary materials/S1.tif
- __MACOSX/Supplementary materials/._S1.tif
- Supplementary materials/S2.tif
- __MACOSX/Supplementary materials/._S2.tif
- Supplementary materials/.DS_Store
- __MACOSX/Supplementary materials/._.DS_Store
- Supplementary materials/Supplementary table S1.xlsx
- __MACOSX/Supplementary materials/._Supplementary table S1.xlsx
