# Supplementary material for: Interpretable Machine Learning for Predicting Suboptimal 12-Month Growth Response to Recombinant Human Growth Hormone in Children with Idiopathic Short Stature: A Dual-Center External Validation Study
Source: Diagnostics (Basel). 2026 Jul 16;16(14):2227. doi: 10.3390/diagnostics16142227 (PMC13408863; doi:10.3390/diagnostics16142227)
Supplement: Supplementary file 1 [file diagnostics-16-02227-s001.zip › Supplementary materials/Supplementary table S1.xlsx]

## Sheet: Table S1
Rank	Feature	Feature category	Mean absolute SHAP value	Median absolute SHAP value	Positive SHAP proportion (%)	Negative SHAP proportion (%)	Direction of association with predicted suboptimal-response risk
1	Luteinizing hormone (LH)	Hormonal markers	0.168551	0.162945	0.558011	0.441989	Positive association with predicted suboptimal-response risk
2	Initial BMI	Demographics/anthropometrics	0.0663342	0.063972	0.441989	0.558011	Negative association with predicted suboptimal-response risk
3	TW3 RUS bone age	Imaging	0.0446633	0.0257671	0.80663	0.19337	Positive association with predicted suboptimal-response risk
4	Insulin-like growth factor 1 (IGF-1)	Hormonal markers	0.0338875	0.0279055	0.646409	0.353591	Positive association with predicted suboptimal-response risk
5	TW3 carpal bone age	Imaging	0.019142	0.0137523	0.270718	0.729282	Negative association with predicted suboptimal-response risk
6	Follicle-stimulating hormone (FSH)	Hormonal markers	0.0183668	0.0141122	0.447514	0.552486	Negative association with predicted suboptimal-response risk
7	Age	Demographics/anthropometrics	0.0147437	0.00646209	0.546961	0.453039	Positive association with predicted suboptimal-response risk
8	Progesterone	Hormonal markers	0.00818396	0.00638976	0.325967	0.674033	Negative association with predicted suboptimal-response risk
9	Glycated hemoglobin (HbA1c)	Metabolic/glucose indices	0.00815525	0.00533264	0.325967	0.674033	Negative association with predicted suboptimal-response risk
10	Cholinesterase (CHE)	Biochemistry	0.0077763	0.00407871	0.243094	0.756906	Negative association with predicted suboptimal-response risk
11	Total T3	Hormonal markers	0.00740494	0.00548881	0.353591	0.646409	Negative association with predicted suboptimal-response risk
12	Phosphorus (P)	Electrolytes and iron status	0.00726166	0.00481661	0.309392	0.690608	Negative association with predicted suboptimal-response risk
13	Sodium (Na)	Electrolytes and iron status	0.00698195	0.00401402	0.259669	0.740331	Negative association with predicted suboptimal-response risk
14	Triglyceride (TG)	Metabolic/glucose indices	0.0066172	0.00367948	0.331492	0.668508	Negative association with predicted suboptimal-response risk
15	25-hydroxyvitamin D3 [25(OH)D3]	Electrolytes and iron status	0.00612875	0.00396531	0.569061	0.430939	Positive association with predicted suboptimal-response risk
16	Adrenocorticotropic hormone (ACTH)	Hormonal markers	0.00548403	0.00437592	0.303867	0.696133	Negative association with predicted suboptimal-response risk
17	Mother's height	Perinatal/family history	0.00544866	0.003336	0.381215	0.618785	Negative association with predicted suboptimal-response risk
18	Thyroid-stimulating hormone (TSH)	Hormonal markers	0.00452187	0.00312105	0.314917	0.685083	Negative association with predicted suboptimal-response risk
19	Red blood cell count (RBC)	Hematology	0.00396965	0.00190835	0.320442	0.679558	Negative association with predicted suboptimal-response risk
20	Magnesium (Mg)	Electrolytes and iron status	0.00396457	0.00200372	0.40884	0.59116	Negative association with predicted suboptimal-response risk
21	C-peptide	Metabolic/glucose indices	0.00365567	0.00221039	0.657459	0.342541	Positive association with predicted suboptimal-response risk
22	Free T3	Hormonal markers	0.00345021	0.00215815	0.453039	0.546961	Negative association with predicted suboptimal-response risk
23	Free T4	Hormonal markers	0.00339731	0.00205199	0.364641	0.635359	Negative association with predicted suboptimal-response risk
24	Potassium (K)	Electrolytes and iron status	0.00334355	0.00190198	0.364641	0.635359	Negative association with predicted suboptimal-response risk
25	Insulin	Metabolic/glucose indices	0.00318096	0.00264702	0.535912	0.464088	Positive association with predicted suboptimal-response risk
26	Total cholesterol (TC)	Metabolic/glucose indices	0.00311617	0.00154881	0.574586	0.425414	Positive association with predicted suboptimal-response risk
27	Calcium (Ca)	Electrolytes and iron status	0.00296572	0.00216001	0.464088	0.535912	Negative association with predicted suboptimal-response risk
28	Unsaturated iron-binding capacity (UIBC)	Electrolytes and iron status	0.00282557	0.00169215	0.519337	0.480663	Positive association with predicted suboptimal-response risk
29	Total iron-binding capacity (TIBC)	Electrolytes and iron status	0.00273823	0.00169781	0.596685	0.403315	Positive association with predicted suboptimal-response risk
30	Cortisol (COR)	Hormonal markers	0.0027217	0.0011927	0.569061	0.430939	Positive association with predicted suboptimal-response risk
31	Growth hormone (GH)	Hormonal markers	0.00271241	0.0014614	0.325967	0.674033	Negative association with predicted suboptimal-response risk
32	Alkaline phosphatase (ALP)	Biochemistry	0.00261065	0.00201913	0.342541	0.657459	Negative association with predicted suboptimal-response risk
33	Mean corpuscular volume (MCV)	Hematology	0.00253862	0.0012952	0.281768	0.718232	Negative association with predicted suboptimal-response risk
34	Post-exercise growth hormone (post-exercise GH)	Hormonal markers	0.00251871	0.00161351	0.270718	0.729282	Negative association with predicted suboptimal-response risk
35	Father's height	Perinatal/family history	0.00249891	0.00124264	0.359116	0.640884	Negative association with predicted suboptimal-response risk
36	Glucose (GLU)	Metabolic/glucose indices	0.00236258	0.00170179	0.403315	0.596685	Negative association with predicted suboptimal-response risk
37	Albumin-globulin ratio (A/G ratio)	Biochemistry	0.00231379	0.00143458	0.414365	0.585635	Negative association with predicted suboptimal-response risk
38	Prolactin (PRL)	Hormonal markers	0.00231261	0.00141385	0.469613	0.530387	Negative association with predicted suboptimal-response risk
39	Total protein (TP)	Biochemistry	0.00211058	0.00170568	0.40884	0.59116	Negative association with predicted suboptimal-response risk
40	Mean corpuscular hemoglobin (MCH)	Hematology	0.00206853	0.00137473	0.359116	0.640884	Negative association with predicted suboptimal-response risk
41	Total T4	Hormonal markers	0.00197881	0.00162743	0.298343	0.701657	Negative association with predicted suboptimal-response risk
42	Mean corpuscular hemoglobin concentration (MCHC)	Hematology	0.00187829	0.00141229	0.38674	0.61326	Negative association with predicted suboptimal-response risk
43	Hematocrit (HCT)	Hematology	0.00178106	0.00124642	0.342541	0.657459	Negative association with predicted suboptimal-response risk
44	Sex	Demographics/anthropometrics	0.00176845	0.00103686	0.292818	0.707182	Negative association with predicted suboptimal-response risk
45	Serum iron (Fe)	Electrolytes and iron status	0.00165784	0.00121606	0.530387	0.469613	Positive association with predicted suboptimal-response risk
46	Hemoglobin (Hb)	Hematology	0.00154444	0.00109241	0.563536	0.436464	Positive association with predicted suboptimal-response risk
47	Globulin	Biochemistry	0.00146861	0.000871749	0.375691	0.624309	Negative association with predicted suboptimal-response risk
48	Albumin (ALB)	Biochemistry	0.00111822	0.00064269	0.392265	0.607735	Negative association with predicted suboptimal-response risk
49	Premature birth	Perinatal/family history	0.000170166	8e-05	0.0828729	0.917127	Negative association with predicted suboptimal-response risk

## Sheet: Notes
Item	Note
Table S1	Feature importance was ranked by mean absolute SHAP value. Feature categories follow the categories used in the Methods section.
Outcome direction	Positive association indicates a higher predicted probability of suboptimal 12-month growth response; negative association indicates a lower predicted probability. SHAP direction describes model behavior and should not be interpreted as causal evidence.
